# Supplementary material for: Post-Mortem Grief Care for Family Caregivers After Home-Based End-of-Life Care: A Scoping Review
Source: Nurs Rep. 2026 Feb 26;16(3):81. doi: 10.3390/nursrep16030081 (PMC13029438; doi:10.3390/nursrep16030081)
Supplement: Supplementary file 1 [file nursrep-16-00081-s001.zip]

Archive with 2 entries (1 files):
- nursrep-4097826-supplementary/
- nursrep-4097826-supplementary/Supplementary Table S1. PRISMA_2020_checklist_filled_nursrep-4097826.pdf
